# Supplementary material for: Identification of a tissue resident memory CD8 T cell-related risk score signature for colorectal cancer, the association with TME landscapes and therapeutic responses
Source: Front Genet. 2023 Jan 4;13:1088230. doi: 10.3389/fgene.2022.1088230 (PMC9845416; doi:10.3389/fgene.2022.1088230)
Supplement: Supplementary file 10 [file Table1.xlsx]

## Sheet: Table S1
Supplementary Table S1. Baseline information of 1071 CRC patients involved in this study.
Characteristics	Total (n=1071) (%)	TCGA-COAD/READ (n=509) (%)	GSE39582 (n=562) (%)
Age at diagnosis
<=65	445 (41.5)	223 (43.8)	222 (39.5)
>65	625 (58.4)	286 (56.2)	339 (60.3)
unknow	1 (0.1)	0 (0.0)	1 (0.2)
Gender
female	485 (45.3)	232 (45.6)	253 (45.0)
male	586 (54.7)	277 (54.4)	309 (55.0)
Tumor location
left	448 (41.8)	106 (20.8)	342 (60.9)
right	609 (56.9)	389 (76.4)	220 (39.1)
unknow	14 (1.3)	14 (2.8)	0 (0.0)
T status
T1-T2	165 (15.4)	106 (20.8)	59 (10.5)
T3-T4	886 (82.7)	403 (79.2)	483 (85.9)
unknow	20 (1.9)	0 (0.0)	20 (3.6)
N status
N0	597 (55.7)	298 (58.5)	299 (53.2)
N1-N3	447 (41.8)	210 (41.3)	237 (42.2)
unknow	27 (2.5)	1 (0.2)	26 (4.6)
M status
M0	859 (80.2)	380 (74.7)	479 (85.2)
M1	132 (12.3)	71 (13.9)	61 (10.9)
unknow	80 (7.5)	58 (11.4)	22 (3.9)
Tumor stage
I-II	580 (54.2)	282(55.4)	298 (53.0)
III-IV	478 (44.6)	214 (42.0)	264 (47.0)
unknow	13 (1.2)	13 (2.6)	0 (0.0)

## Sheet: Table S2
Supplementary Table S2. Marker genes for each T cell subset.
T cell clusters	Marker genes
CD4+ T cells	SELL
CD4+ T cells	CCR7
CD4+ T cells	IL2RA
CD4+ T cells	GPR183
CD4+ T cells	LTB
CD4+ T cells	IL7R
CD4+ T cells	CCR8
CD4+ T cells	LEF1
CD4+ T cells	DGKA
CD4+ T cells	PIM2
CD4+ T cells	TBC1D4
CD4+ T cells	TNFRSF4
CD4+ T cells	ICOS
CD8+ Tem	GZMK
CD8+ Tem	CCL4
CD8+ Tem	GZMA
CD8+ Tem	CCL4L1
CD8+ Tem	CRTAM
CD8+ Tem	GZMH
CD8+ Tem	AOAH
CD8+ Tem	CCL5
CD8+ Tem	CD8A
CD8+ Tem	SLAMF7
CD8+ Tem	DUSP2
CD8+ Tem	HLA-DRB1
CD8+ Tem	ITM2C
CD8+ Tem	HLA-DRA
CD8+ Temra	CX3CR1
CD8+ Temra	FCGR3A
CD8+ Temra	FGFBP2
CD8+ Temra	PLEK
CD8+ Temra	FCRL6
CD8+ Temra	GZMH
CD8+ Temra	KLRG1
CD8+ Temra	NKG7
CD8+ Temra	TARP
CD8+ Temra	KLRD1
CD8+ Temra	ADGRG1
CD8+ Temra	PRF1
CD8+ Temra	FGR
CD8+ Temra	CTSW
CD8+ Temra	S1PR5
CD8+ Temra	PRSS23
CD8+ Temra	TGFBR3
CD8+ Temra	GNLY
CD8+ Temra	KLRC4-KLRK1
CD8+ Temra	KLRK1
CD8+ Temra	CST7
CD8+ Temra	PTGDR
CD8+ Temra	CD300A
CD8+ Temra	ITGAM
CD8+ Temra	TXNIP
CD8+ Temra	CCL5
CD8+ Temra	CD8A
CD8+ Temra	PATL2
CD8+ Temra	CD244
CD8+ Temra	KLRF1
CD8+ Temra	ZEB2
CD8+ Temra	AHNAK
CD8+ Temra	HOPX
CD8+ Temra	ADRB2
CD8+ Temra	TTC38
CD8+ Temra	AOAH
CD8+ Temra	CEP78
CD8+ Temra	APOBEC3G
CD8+ Tex	GZMB
CD8+ Tex	HAVCR2
CD8+ Tex	HLA-DRB1
CD8+ Tex	CCL3
CD8+ Tex	HLA-DRA
CD8+ Tex	IFNG
CD8+ Tex	CXCL13
CD8+ Tex	RRM2
CD8+ Tex	CCL4
CD8+ Tex	PHLDA1
CD8+ Tex	CRTAM
CD8+ Tex	FASLG
CD8+ Tex	NUSAP1
CD8+ Tex	DUSP4
CD8+ Tex	HLA-DPA1
CD8+ Tex	GZMH
CD8+ Tex	RBPJ
CD8+ Tex	APOBEC3G
CD8+ Tex	CD74
CD8+ Tex	ITGAE
CD8+ Tex	VCAM1
CD8+ Tex	HMGB2
CD8+ Tex	SAMSN1
CD8+ Tex	MKI67
CD8+ Tex	RGS1
CD8+ Tex	CXCR6
CD8+ Tex	PCNA
CD8+ Tex	NDFIP2
CD8+ Tex	TYMS
CD8+ Tex	ZWINT
CD8+ Tex	STMN1
CD8+ Tex	MCM7
CD8+ Tex	TUBB
CD8+ Tex	TUBA1B
CD8+ Trm	CD69
CD8+ Trm	NR4A2
CD8+ Trm	NR4A1
CD8+ Trm	ITGA1
CD8+ Trm	KLRC3
CD8+ Trm	CCL4L1
CD8+ Trm	CCL5
CD8+ Trm	KLRC4-KLRK1
CD8+ Trm	CD8A
CD8+ Trm	KLRK1
CD8+ Trm	CCL4
CD8+ Trm	ITGAE
CD8+ Trm	NR4A3
CD8+ Trm	GPR15
CD8+ Trm	SLAMF7
CD8+ Trm	KLRD1
CD8+ Trm	IFNG
CD8+ Trm	ANKRD28
CD8+ Trm	AOAH
CD8+ Trm	HOPX
CD8+ Trm	FOSB
CD8+ Trm	CCL3
CD8+ Trm	NFKBIZ
CD8+ Trm	GPR65
CD8+ Trm	GZMB
CD8+ Trm	GZMA
CD8+ Trm	TNFAIP3
CD8+ Trm	SPRY1
CD8+ Trm	EGR2
CD8+ Trm	ZFP36
CD8+ Trm	MAP3K8
CD8+ Trm	CD8B
CD8+ Trm	CD160
CD8+ Trm	PTGER4
CD8+ Trm	CAPG
CD8+ Trm	PFKFB3
CD8+ Trm	BTG2
CD8+ Trm	ID2
CD8+ Trm	STOM
CD8+ Trm	IL18RAP
CD8+ Trm	TARP
CD8+ Trm	CD244
CD8+ Trm	SAMSN1
CD8+ Trm	KLRC1
CD8+ Trm	JUN
CD8+ Trm	FASLG
CD8+ Trm	JAML
CD8+ Trm	TIPARP
CD8+ Trm	IVNS1ABP
MAIT	COLQ
MAIT	IL23R
MAIT	KLRB1
MAIT	SLC4A10
MAIT	IL7R
MAIT	GZMK
MAIT	KLRG1
MAIT	JAML
MAIT	DPP4
MAIT	PHACTR2
MAIT	AQP3

## Sheet: Table S3
Supplementary Table S3. DEGs between Trm cluster A and B.
Genes	Log2FC (cluster B vs cluster A)	Adjusted p value
CEL	1.18234	1.02278e-14
KRT23	1.16875	1.08969e-15
C10orf99	1.11945	3.89267e-16
DPEP1	1.03659	7.50115e-17
QPRT	0.997196	6.54427e-24
CDHR1	0.960398	7.22997e-22
TNNC2	0.936615	6.28872e-24
PLCB4	0.905825	8.73448e-19
LEFTY1	0.855081	5.61012e-08
ASCL2	0.854629	3.04957e-21
RNF43	0.837708	7.06544e-38
NOTUM	0.822264	1.18959e-11
CELP	0.814205	3.14204e-18
MEP1A	0.814172	3.91504e-13
GNG4	0.799625	1.08894e-13
IHH	0.799002	1.98817e-34
AZGP1	0.793698	4.24295e-18
PRAC1	0.790142	0.000267233
SLC39A5	0.779019	2.22226e-24
MUC12	0.771378	3.3141e-11
AXIN2	0.762455	1.79783e-27
NKD1	0.75479	6.7953e-19
CYP2W1	0.74382	4.39005e-11
AIFM3	0.732618	2.74662e-27
COL9A3	0.73163	3.75775e-15
DACH1	0.72582	9.90667e-18
VAV3	0.723939	1.41432e-14
FABP6	0.717609	8.87616e-22
HMGCS2	0.716632	1.45426e-08
CKB	0.700364	3.33064e-11
NOX1	0.698092	1.88756e-12
ENPP3	0.694591	1.38062e-12
RBP2	0.692612	2.19066e-12
SPINK1	0.68123	1.1071e-09
PRAP1	0.673409	5.69177e-17
NR1I2	0.672409	8.6272e-29
GJB1	0.670775	9.22618e-33
GPX2	0.670735	2.36659e-29
FABP1	0.669693	5.76029e-07
DEFA6	0.667928	0.000106451
GRM8	0.657618	1.87152e-18
CXCL14	0.651204	1.2885e-09
CYP4F2	0.646744	1.46791e-14
ID1	0.644167	1.77174e-12
SYT7	0.643906	2.12814e-35
CDX2	0.637296	2.21571e-24
HSD11B2	0.635754	9.59331e-21
A1CF	0.629589	2.73157e-21
GUCY2C	0.629311	2.70572e-18
TFCP2L1	0.625524	1.81574e-22
PPP1R14D	0.62437	8.17242e-16
WNK4	0.623383	7.33151e-31
ERP27	0.622329	3.63551e-10
FAM3D	0.617832	2.69006e-12
ISX	0.613864	4.75737e-10
HOXB9	0.611961	3.75293e-14
CYP2B6	0.609188	3.8263e-13
ANO9	0.606877	6.86266e-26
MAP7D2	0.603085	1.16053e-07
FGFR4	0.596212	2.3543e-33
APCDD1	0.592218	3.03877e-08
PLA2G12B	0.59004	1.53456e-09
GPR143	0.589353	1.80361e-12
SLC35D3	0.589165	3.61344e-07
BATF	-0.585841	4.94466e-25
C20orf194	-0.585846	1.33975e-51
IGFBP6	-0.586065	7.55218e-22
PREX1	-0.58629	3.21886e-50
CCL22	-0.586391	4.75117e-35
ZAP70	-0.586887	4.06634e-50
EGFL6	-0.587088	8.63379e-20
CDKN2B	-0.587134	4.52321e-26
P2RX7	-0.587219	4.94576e-80
GLIPR1	-0.58743	3.97418e-27
RGS19	-0.588145	9.01531e-37
IKBIP	-0.589603	1.04409e-46
BATF2	-0.589631	2.39513e-28
CHST2	-0.589911	1.67756e-66
FHL1	-0.590202	1.83377e-17
CYYR1	-0.590875	1.5752e-42
LMOD1	-0.590904	6.395e-16
FIBIN	-0.592632	6.41561e-21
LTB	-0.593706	4.694e-39
VAV1	-0.594413	1.68014e-43
SERPINB2	-0.594452	2.09819e-19
PRELP	-0.596412	2.4942e-16
ATF3	-0.596891	5.44696e-27
PLA1A	-0.59695	4.43038e-19
ARHGDIB	-0.597244	1.76256e-47
RGS16	-0.597891	2.00304e-37
ADM	-0.598316	5.70131e-24
TUBA1A	-0.598333	5.58931e-27
MMRN1	-0.59922	4.09123e-35
TRAT1	-0.599296	1.2698e-89
HHEX	-0.599372	1.62316e-37
RTN1	-0.599432	1.41148e-43
CTSB	-0.599925	3.48909e-52
DNAJB4	-0.601842	8.06084e-38
IL12RB1	-0.601871	5.23379e-61
S1PR1	-0.602561	1.51388e-50
SDS	-0.602884	1.36252e-43
S100A12	-0.603059	3.19536e-25
OSCAR	-0.603704	2.63018e-43
MAGEH1	-0.604389	1.93217e-29
SP110	-0.604456	3.43661e-68
CD180	-0.605953	1.07887e-72
SCG2	-0.606102	1.98408e-19
FLNA	-0.606393	6.6169e-19
CLIC4	-0.606663	4.46873e-26
SPOCK2	-0.607141	5.14292e-40
ZFPM2	-0.607628	3.07875e-38
SLAMF6	-0.607751	2.21437e-42
TPST1	-0.60862	4.06585e-36
HSPB8	-0.608693	4.98882e-25
GAS7	-0.609024	4.62524e-42
LAYN	-0.609666	6.43855e-54
IRF4	-0.610839	1.14861e-53
JAZF1	-0.610869	2.74644e-45
STK17B	-0.610908	1.43685e-66
SLC37A2	-0.611209	7.52243e-31
THEMIS	-0.61195	1.19893e-100
PXDN	-0.612193	8.37343e-25
CIITA	-0.612236	3.48223e-48
TNS1	-0.612993	4.26124e-22
GPR68	-0.613187	2.144e-48
LTBP2	-0.613304	1.54728e-26
MILR1	-0.614282	2.39572e-63
KLHL5	-0.614417	1.53832e-36
CALHM2	-0.614666	3.94437e-46
CTSG	-0.615144	4.23908e-32
DRAM1	-0.615281	6.67907e-48
LILRA6	-0.61536	1.46248e-61
GNG11	-0.615905	2.8689e-46
ADAP2	-0.616409	4.19672e-74
CALCRL	-0.616564	9.39532e-40
STAB1	-0.61685	6.87864e-47
COL6A1	-0.618891	2.77373e-30
APOL6	-0.619021	2.25563e-54
PLAUR	-0.619166	1.66792e-40
LOXL1	-0.619763	8.09684e-22
SFMBT2	-0.621462	2.67919e-109
PLCL2	-0.621747	2.97573e-47
IL15	-0.6222	1.05177e-60
HIF1A	-0.622588	6.52301e-47
TGFB3	-0.62281	3.13698e-33
PTPN7	-0.622838	4.31242e-33
SIRPA	-0.623148	3.9718e-30
HOXB2	-0.623567	3.0844e-30
EPYC	-0.623597	2.93505e-12
DAPP1	-0.626452	5.82724e-41
CAV2	-0.626784	1.01574e-36
FAM20A	-0.626795	1.86928e-68
THBD	-0.627105	1.24549e-49
SLC2A5	-0.62724	4.15935e-58
CD83	-0.627527	4.08601e-69
PIK3R5	-0.628258	6.85505e-93
GNG2	-0.628978	4.44868e-85
BTN3A1	-0.629138	6.4904e-68
FCGR2C	-0.629835	2.12481e-71
KAT2B	-0.63045	5.5862e-38
TRAF3IP3	-0.630826	5.09231e-120
TNFRSF9	-0.631008	7.49233e-108
TIMP3	-0.63126	1.63664e-18
MIR100HG	-0.63142	2.46601e-32
TWSG1	-0.631626	1.45381e-38
TGFB1	-0.632137	1.40151e-38
FBLN1	-0.633465	4.03917e-20
CTSO	-0.633791	2.75877e-37
PALLD	-0.634682	1.6559e-38
OGN	-0.634684	3.8562e-18
DOK3	-0.634989	1.25513e-77
PDLIM3	-0.635766	9.81451e-33
FGF7	-0.635886	4.64303e-47
RTP4	-0.636054	7.6932e-31
CR2	-0.636109	1.88158e-35
GBP1P1	-0.636113	7.67466e-68
APOL4	-0.636122	6.79917e-50
FSTL1	-0.636301	1.26578e-31
LIPA	-0.636388	1.009e-48
PDGFC	-0.636487	7.40172e-25
LILRB3	-0.636816	3.59664e-56
COL12A1	-0.63689	7.80386e-21
CD209	-0.637715	1.88208e-68
FPR2	-0.637757	8.35122e-43
MOXD1	-0.637768	2.75343e-33
PRR16	-0.637778	2.41298e-49
SYT11	-0.637902	1.2779e-56
LINC01094	-0.638465	1.57157e-65
ZNF331	-0.639765	4.53158e-36
COMP	-0.640061	1.04295e-08
GSDME	-0.6403	3.49286e-42
FOS	-0.640664	3.1014e-16
WAS	-0.642069	3.48547e-55
GGT5	-0.643557	1.12328e-36
S100B	-0.64453	2.40853e-54
ENTPD1	-0.645599	1.43388e-65
ALOX5	-0.646165	6.74054e-28
VGLL3	-0.646869	1.58502e-44
LAP3	-0.647999	1.47319e-70
HOPX	-0.648111	2.48066e-37
MYO1G	-0.6492	3.83741e-75
HLA-DQB2	-0.65049	1.55148e-26
IFIT5	-0.650689	3.03291e-53
RGS18	-0.651125	3.65381e-80
COL14A1	-0.651201	2.10199e-30
MYO5A	-0.651253	3.14354e-77
PMP22	-0.654472	1.40612e-56
PKD2	-0.65478	3.07531e-36
MMP19	-0.654781	2.50883e-55
PCOLCE	-0.655148	6.25235e-27
HLA-F	-0.655719	1.10578e-35
KCNE4	-0.655987	3.33107e-44
SH2B3	-0.657314	2.383e-73
SELP	-0.657362	1.92851e-37
SYNC	-0.658486	1.67046e-37
THBS1	-0.659322	1.48267e-32
FSCN1	-0.659446	1.59675e-19
HTRA1	-0.659671	4.31404e-26
OLFML1	-0.661441	1.05601e-42
ATP10D	-0.66183	3.14013e-48
MFAP4	-0.661861	4.50585e-18
CD36	-0.662964	1.13252e-45
SLIT2	-0.663327	2.31087e-29
MAP4K1	-0.663984	5.24248e-80
JAM2	-0.664289	1.27017e-46
REG1A	-0.664366	0.00211869
MRAS	-0.664819	1.98956e-60
MITF	-0.664917	1.05396e-50
IL18BP	-0.664959	3.08082e-81
TNFAIP8	-0.667569	4.61269e-60
FBLN5	-0.668285	1.7874e-34
TMEM47	-0.66832	3.09127e-24
SLFN5	-0.669056	7.15844e-42
NID2	-0.669113	2.88616e-31
LGALS1	-0.669719	1.01543e-29
DDX58	-0.670088	3.52033e-51
MMP2	-0.671653	9.28283e-29
GYPC	-0.671699	5.20143e-51
CD72	-0.671878	1.05442e-77
VNN1	-0.675142	1.09453e-15
CD3G	-0.675214	9.46824e-86
TSPYL5	-0.675786	5.53321e-44
MSRB3	-0.676004	1.32307e-30
MT1H	-0.676066	2.41956e-17
NDN	-0.67712	8.33463e-29
ADH1B	-0.678214	2.78386e-29
RARRES2	-0.67925	2.76197e-27
CHRDL2	-0.679825	1.25389e-14
STAT4	-0.679881	1.44207e-113
TDO2	-0.680735	2.65309e-35
TRPV2	-0.6816	2.16925e-69
TM6SF1	-0.681648	7.96538e-76
LRRC25	-0.681967	7.06936e-55
BAG2	-0.682258	4.54887e-34
STC1	-0.682977	3.63129e-30
FCN1	-0.683084	9.32174e-54
TMEM119	-0.683451	2.69719e-32
FOLR2	-0.684742	1.64265e-32
LYVE1	-0.686584	4.50311e-42
MSN	-0.687209	6.2285e-57
PLK2	-0.687553	9.64343e-30
VAMP5	-0.687629	1.15606e-56
CTLA4	-0.689169	1.29993e-81
NR4A3	-0.689561	1.04533e-56
CLIP4	-0.691532	2.79499e-76
TMEM140	-0.693247	1.17254e-69
SH2D1A	-0.693881	8.73944e-113
SOD2	-0.694112	6.78593e-55
BLVRA	-0.694145	1.29161e-48
CXCL6	-0.694193	6.66111e-17
HPSE	-0.696666	4.98998e-45
CRTAM	-0.697773	3.56572e-98
AXL	-0.697928	1.25792e-48
BEX4	-0.697986	5.04383e-22
EPSTI1	-0.699184	2.29345e-26
PIK3CG	-0.699525	3.08854e-101
NCF4	-0.700043	6.72856e-42
IFNG	-0.700802	3.7172e-78
JAK2	-0.701154	6.51421e-63
IL21R	-0.701369	6.03265e-105
PRDM1	-0.701387	3.15772e-68
QKI	-0.701495	3.71546e-61
CDH11	-0.701774	4.37902e-29
TNFAIP8L2	-0.702645	4.75255e-74
ZEB2	-0.703172	2.1605e-80
PLAC8	-0.703464	1.53639e-10
TSPAN4	-0.703694	5.87499e-54
CFL2	-0.704077	1.01106e-37
EOMES	-0.705128	4.18962e-79
VEGFC	-0.705792	3.01871e-49
CRISPLD2	-0.70722	5.59063e-49
PRKCB	-0.707437	3.44489e-113
PDPN	-0.707526	2.09549e-42
MEDAG	-0.707566	6.06148e-43
FLI1	-0.709203	5.98801e-106
PLEKHO2	-0.709373	4.74812e-74
ANTXR1	-0.710015	3.53875e-29
CD200	-0.710326	1.80783e-30
MMP3	-0.710344	5.09196e-08
SLC7A7	-0.71056	7.033e-48
NLRC5	-0.710598	4.0874e-47
SLC43A3	-0.710643	1.5749e-30
ISLR	-0.711063	2.22152e-18
DPYSL3	-0.711698	8.21489e-27
RNASE6	-0.711903	5.93876e-49
GPX8	-0.711913	1.1167e-31
MRGPRF	-0.712161	3.72736e-26
PTGIS	-0.71227	1.77552e-30
DOCK10	-0.712441	1.80505e-102
EMILIN1	-0.712745	2.20241e-28
CASP1	-0.713086	1.48861e-24
CYTH4	-0.713579	6.83951e-84
TFEC	-0.71426	2.21492e-104
SDC2	-0.714407	9.74496e-34
CORO1A	-0.714854	8.68618e-47
COL5A1	-0.716335	8.2555e-23
IKZF3	-0.716895	3.08483e-80
NNMT	-0.716918	2.9972e-40
C1orf54	-0.719516	9.59025e-79
SERPINB9	-0.719724	7.56264e-82
PNMA1	-0.719997	1.46972e-44
PARP9	-0.720616	2.12433e-70
TCEAL7	-0.720791	3.04311e-40
LAX1	-0.721197	1.4329e-68
CALD1	-0.721765	1.05612e-30
ICOS	-0.722427	3.07201e-99
CNRIP1	-0.723227	1.77621e-58
COL1A1	-0.723348	7.29312e-21
ARMCX1	-0.723683	2.88842e-36
MEIS2	-0.723706	4.45116e-31
SIRPG	-0.724085	1.46265e-93
TBC1D10C	-0.724166	1.2046e-81
FYN	-0.725324	2.7857e-44
WWTR1	-0.726756	8.38934e-40
GJA1	-0.727056	2.5854e-33
TWIST1	-0.727841	2.85007e-29
TNFAIP2	-0.729296	1.49708e-51
CNN1	-0.73057	6.05552e-13
MAF	-0.730858	5.43869e-76
IGFBP5	-0.731277	3.18978e-28
CD109	-0.731772	2.95346e-31
SLC1A3	-0.733473	2.60739e-68
RAB8B	-0.733785	1.20845e-66
HMOX1	-0.734313	2.6169e-52
NAPSB	-0.734477	8.94235e-57
PIK3CD	-0.734637	1.35041e-84
COL8A1	-0.735237	1.33007e-25
ARHGAP25	-0.736958	9.16601e-122
CCR2	-0.737335	1.62399e-80
ATP8B2	-0.738348	2.08975e-66
CD93	-0.740254	1.95227e-48
STX11	-0.740949	1.62528e-129
SUCNR1	-0.74152	4.01075e-75
USP18	-0.741746	4.87715e-40
AKR1B1	-0.742157	1.48835e-38
SAMHD1	-0.742218	1.19752e-81
COL6A2	-0.745964	2.40343e-30
TAGLN	-0.746637	6.7058e-22
EVL	-0.747662	6.01272e-87
CHST15	-0.748126	4.68105e-61
TPSAB1	-0.748638	1.03968e-26
NR4A2	-0.749034	3.66797e-31
XAF1	-0.75097	5.47235e-52
SOCS3	-0.751822	2.55839e-58
PLA2G4A	-0.751889	3.04769e-13
CTSE	-0.752826	7.00669e-08
STOM	-0.753073	1.09397e-58
CXCL5	-0.753341	6.97191e-11
PDCD1LG2	-0.754072	7.88029e-87
SELPLG	-0.754436	4.68638e-65
KLHL6	-0.757213	1.35542e-119
RAC2	-0.757288	3.14813e-61
NLRC3	-0.757308	4.66002e-107
ETS1	-0.760894	8.77966e-66
ISG20	-0.761581	4.51911e-55
PDGFRL	-0.761762	7.52952e-35
ZBED2	-0.761771	3.55042e-47
IKZF1	-0.76308	1.8366e-129
P2RY14	-0.763361	6.46239e-45
TNFAIP3	-0.763662	2.04868e-69
ST8SIA4	-0.76393	1.10027e-103
FERMT3	-0.764248	5.85067e-50
P2RY10	-0.764385	5.40227e-118
REG4	-0.764755	4.59058e-05
HEG1	-0.765173	4.61938e-50
TUBB6	-0.766763	8.93633e-39
ITGAX	-0.767011	2.72931e-67
AKAP12	-0.76764	2.65738e-28
IL1R1	-0.768545	1.02096e-58
DPT	-0.768569	2.57261e-27
GIMAP8	-0.768606	1.39781e-90
PDE4B	-0.768968	2.62895e-57
SNX10	-0.769534	2.81307e-45
ITGA4	-0.772081	6.66121e-72
SPARC	-0.772889	5.00878e-31
PLA2G2D	-0.775571	4.4063e-52
BGN	-0.77672	7.11423e-26
TNFSF4	-0.777243	2.79177e-37
ITGA5	-0.778403	2.72938e-36
MDFIC	-0.781171	4.89123e-60
GLT8D2	-0.781616	4.75014e-40
LILRB1	-0.7821	2.89497e-85
FERMT2	-0.784459	5.81318e-39
NRP1	-0.784973	5.93649e-72
PECAM1	-0.786627	5.12957e-70
PPP1R18	-0.788849	5.12592e-67
LAMP3	-0.789639	9.15799e-50
MT1E	-0.790144	3.75543e-18
CSF3R	-0.790154	1.81267e-59
ISG15	-0.790373	2.30654e-30
FAS	-0.790573	4.64347e-49
PLXNC1	-0.790851	2.38437e-89
GNB4	-0.79092	1.0007e-79
CD96	-0.791446	1.01192e-122
OSMR	-0.791733	9.18599e-54
DAPK1	-0.793259	1.00297e-44
AOC3	-0.796309	6.06809e-26
DUSP1	-0.797087	7.4442e-48
GPR84	-0.797388	2.89797e-68
CD40	-0.797461	5.71085e-60
GPC6	-0.797612	5.47557e-52
SIGLEC10	-0.801365	1.95983e-82
G0S2	-0.802458	5.9348e-27
CILP	-0.803455	5.99165e-33
CA2	-0.804745	5.45593e-12
RSPO3	-0.805331	3.29831e-33
SPHK1	-0.806816	1.15408e-40
PLAU	-0.807856	9.70983e-43
FBLN2	-0.807988	6.594e-27
SELE	-0.810161	7.47413e-36
TAP1	-0.811674	4.63074e-58
OSM	-0.814492	9.34252e-39
IGHD	-0.814671	1.42564e-29
DDR2	-0.815312	2.79587e-39
CLEC4E	-0.815587	2.67324e-83
SPI1	-0.815645	3.24676e-61
DOCK8	-0.816258	9.53741e-91
INHBA	-0.816666	1.60328e-32
MT1M	-0.81904	3.23968e-15
CFD	-0.819205	3.33966e-21
HCST	-0.820223	1.18104e-61
PSMB9	-0.821415	1.06184e-49
HOXC6	-0.823892	1.85618e-18
ANGPTL2	-0.824042	5.72307e-40
BTK	-0.824218	6.49738e-106
IFIT2	-0.824789	3.56372e-54
CHRDL1	-0.824854	3.85259e-20
MYO1F	-0.825782	6.7969e-101
CMKLR1	-0.82656	6.55478e-96
CCDC69	-0.827188	9.19342e-60
COL11A1	-0.829309	6.6658e-19
OLFML2B	-0.829405	5.13602e-36
CD7	-0.830323	4.33876e-62
SIGLEC1	-0.830839	5.73214e-74
EGR3	-0.830872	8.85653e-36
FCGR1B	-0.830907	1.86668e-92
NCF1	-0.832336	1.30874e-104
CAV1	-0.832403	1.11906e-46
GPX3	-0.832999	6.68577e-32
CXCL12	-0.833032	2.15055e-37
MICB	-0.834171	7.2896e-43
GEM	-0.834483	8.73066e-44
IRF1	-0.835343	3.06128e-80
CXCR6	-0.835484	2.88605e-95
DDX60	-0.835637	4.19483e-40
NXN	-0.837229	3.53941e-40
HK3	-0.837239	1.1947e-64
C11orf96	-0.838012	9.84172e-36
VIM	-0.838373	1.58137e-62
CLEC5A	-0.839069	3.7574e-50
PPP1R16B	-0.839814	2.04596e-118
S100A9	-0.840247	6.31797e-28
DUSP4	-0.840407	1.72387e-20
HAPLN3	-0.840611	1.31784e-66
MS4A1	-0.841154	1.87048e-53
IL1RN	-0.842466	2.56491e-41
SPON1	-0.845318	2.5024e-24
SNAI2	-0.84675	5.91661e-46
CLEC10A	-0.849447	1.65363e-62
DUSP5	-0.852122	3.42801e-46
EMP3	-0.854028	2.0541e-55
TIGIT	-0.854262	4.26274e-122
CCL11	-0.85484	1.88089e-22
UBE2E2	-0.855146	8.26831e-48
FABP4	-0.856283	5.43088e-28
ADAM12	-0.857521	1.43591e-40
BCAT1	-0.860362	3.35496e-54
TPSB2	-0.861627	1.68798e-27
GZMB	-0.863211	2.53426e-20
CD4	-0.863923	2.93301e-85
PLXDC2	-0.868389	1.41724e-45
TLR2	-0.869042	2.30645e-74
FN1	-0.869492	1.92941e-21
ANXA1	-0.870127	3.68123e-47
PTAFR	-0.870195	4.0965e-74
ITK	-0.870594	1.29414e-129
DOCK2	-0.870638	1.09855e-125
MT2A	-0.871614	4.93241e-43
SFRP4	-0.871805	4.59631e-14
IFI6	-0.872828	6.78262e-24
APBB1IP	-0.874016	3.88006e-117
LOX	-0.879227	4.54729e-43
MARCO	-0.881281	1.13618e-29
TIMP2	-0.881899	1.92407e-44
PILRA	-0.882098	2.06515e-76
EFEMP1	-0.884018	4.91462e-37
VNN2	-0.8843	1.42983e-66
CD84	-0.885174	8.90595e-109
LY86	-0.88538	5.44838e-82
ADAMTS2	-0.886709	3.76678e-47
IL2RA	-0.887161	1.59209e-114
IFI44	-0.888263	5.23848e-34
GPR65	-0.8907	7.43902e-114
COL1A2	-0.891431	1.3269e-28
ADAMTS1	-0.892518	1.1886e-55
KLRB1	-0.892716	2.71329e-62
SAMD9	-0.893929	5.72389e-50
CTSW	-0.894223	2.81161e-71
GLIPR2	-0.895549	9.91842e-78
ARHGAP30	-0.895768	1.34545e-99
DOK2	-0.895989	2.845e-93
LAG3	-0.896083	2.2114e-87
CST7	-0.897456	4.23816e-49
LSP1	-0.89798	6.07197e-83
COL5A2	-0.89817	7.99004e-34
RHOH	-0.901637	4.98163e-138
CHI3L1	-0.902754	7.99985e-34
BASP1	-0.903039	2.81072e-67
CD247	-0.903539	1.35274e-118
SRPX	-0.906167	1.17982e-37
PLEKHO1	-0.909954	4.87488e-87
AEBP1	-0.911299	2.26963e-29
TMEM45A	-0.911624	1.74845e-43
CMPK2	-0.911809	5.5668e-43
LCK	-0.912899	2.29282e-48
SLC15A3	-0.912944	9.09063e-83
IGLJ3	-0.913325	1.92221e-17
ASPN	-0.915218	4.31706e-20
CCR7	-0.915901	8.62187e-71
LAIR1	-0.916	1.36708e-104
ITGAL	-0.917796	7.49517e-115
LST1	-0.917955	8.49171e-93
FBN1	-0.92021	1.43293e-38
DPYD	-0.920882	5.06107e-100
TRIB2	-0.920887	4.08635e-58
MX1	-0.920935	1.44657e-32
MXRA5	-0.922766	2.4335e-32
RCSD1	-0.923214	1.60169e-113
CD38	-0.923384	5.37145e-75
TREM2	-0.925696	1.1317e-45
C1R	-0.926091	1.28825e-49
COL3A1	-0.926354	1.73126e-34
COL6A3	-0.929316	3.5479e-37
MGP	-0.929334	7.34117e-32
CD300A	-0.929807	6.27126e-102
CPVL	-0.929909	6.41521e-42
CD37	-0.929959	2.47956e-95
VCAN	-0.933659	2.94919e-35
IL1B	-0.933771	2.5876e-29
KCTD12	-0.933828	3.743e-38
APOBEC3G	-0.934078	2.23105e-118
SGK1	-0.934754	1.6066e-77
ARHGAP9	-0.936362	3.58684e-134
TNC	-0.937555	3.07521e-34
WIPF1	-0.938178	6.76742e-109
CTSK	-0.939766	7.28911e-50
THEMIS2	-0.942969	4.96776e-99
CLMP	-0.94304	4.66883e-58
SERPINE1	-0.943749	4.79839e-38
UBE2L6	-0.944044	1.7693e-76
BTN3A3	-0.944463	3.04229e-93
ARHGEF6	-0.945398	1.46175e-108
ACKR1	-0.946458	3.49242e-36
ARL4C	-0.947415	1.11906e-64
TAGAP	-0.950619	7.09852e-152
CYBRD1	-0.952346	6.52908e-45
COL15A1	-0.953349	1.62329e-40
FOSB	-0.954236	8.58854e-27
TREM1	-0.955208	3.88883e-49
CHST11	-0.955342	8.70317e-94
EPB41L3	-0.955519	5.00766e-53
RASSF5	-0.955792	4.62334e-120
CD48	-0.955825	7.62766e-110
GMFG	-0.95765	9.50104e-117
FRMD6	-0.958862	6.29878e-54
APOL1	-0.960398	2.71858e-55
TLR8	-0.961727	1.97339e-117
MSR1	-0.961906	6.6902e-69
PIK3AP1	-0.963792	1.98756e-69
LILRB4	-0.964279	5.32008e-88
CYP1B1	-0.9678	2.08112e-47
SLFN11	-0.969685	6.53393e-72
IGSF6	-0.970303	1.07577e-103
TLR1	-0.970486	5.11489e-98
SERPINF1	-0.971616	2.69991e-48
CD27	-0.972102	2.35311e-76
ACP5	-0.972731	4.48593e-69
NR3C1	-0.972929	7.97604e-89
GFPT2	-0.973466	5.59638e-54
NCKAP1L	-0.97625	1.74312e-123
DCN	-0.977553	3.25735e-49
RASGRP1	-0.9779	1.35274e-118
SPARCL1	-0.980547	1.25453e-40
MFAP5	-0.98139	3.7437e-34
RAMP1	-0.981991	1.75241e-24
CD3E	-0.983783	1.35026e-94
PLN	-0.984471	1.04724e-28
ICAM1	-0.985751	2.20518e-92
CLEC2B	-0.986619	1.56784e-106
TYMP	-0.987402	1.07671e-80
EGR2	-0.995633	3.85292e-66
CLEC7A	-0.996535	1.49104e-122
OAS2	-0.997443	1.79104e-47
NEXN	-0.997982	9.28174e-44
CD79A	-1.00142	3.42559e-40
HAVCR2	-1.00168	5.33597e-108
IL4I1	-1.0041	5.53597e-75
P2RY13	-1.00637	6.08013e-93
IGLL5	-1.00656	2.88932e-43
CD274	-1.00786	1.26651e-117
HCAR3	-1.01061	1.25344e-37
FGR	-1.01123	2.11578e-96
FAP	-1.01244	6.72329e-41
CD300LF	-1.01407	8.90595e-109
CLC	-1.01593	1.13568e-23
AIF1	-1.01814	7.00626e-108
CCDC80	-1.01979	3.88883e-49
IFIT1	-1.02	2.65309e-35
FCGR2A	-1.0205	2.23163e-94
CTSL	-1.02117	1.67451e-88
STAT1	-1.02197	6.3942e-95
ADAMDEC1	-1.02447	2.54595e-27
ENPP2	-1.02631	9.54093e-62
PRKAR2B	-1.02703	4.68568e-56
LILRB2	-1.02887	1.18656e-110
LCP2	-1.03014	2.05942e-131
C16orf54	-1.03199	5.8852e-64
APOC1	-1.0337	4.92503e-46
COLEC12	-1.03423	1.37365e-60
PRRX1	-1.03813	1.25038e-52
PRF1	-1.03951	7.41511e-76
RASSF2	-1.03993	5.70791e-100
APOL3	-1.04079	3.14954e-98
LUM	-1.04415	1.25801e-41
IGHV1-69	-1.04596	4.98628e-27
GBP2	-1.04874	7.82426e-90
HLA-DOA	-1.0551	7.916e-91
ITM2A	-1.05611	3.1109e-75
RARRES1	-1.05782	2.43767e-31
BIRC3	-1.06046	7.99261e-82
PTGS2	-1.06155	2.41694e-31
IFI16	-1.06405	4.66442e-64
GPR34	-1.06806	1.57296e-66
IGHG1	-1.06809	3.26891e-31
GPR171	-1.06866	2.52719e-123
CLIC2	-1.07242	6.60041e-101
SAMSN1	-1.07505	3.67809e-142
TNFRSF17	-1.07854	5.70964e-42
HLA-DRB6	-1.07877	1.45202e-66
CCR5	-1.07892	3.84541e-131
IL7R	-1.08368	2.38373e-77
RSAD2	-1.08431	4.55871e-52
GIMAP7	-1.08727	1.59208e-99
IL6	-1.08821	8.60673e-44
FPR1	-1.0889	1.47568e-76
SLA	-1.09331	4.57992e-139
ITGAM	-1.09334	2.99102e-75
CD3D	-1.09339	6.96104e-95
FNDC1	-1.09372	1.84945e-29
SPOCK1	-1.09472	2.21604e-34
SECTM1	-1.0948	9.77814e-60
SLC2A3	-1.09599	6.64866e-64
HSD11B1	-1.09741	5.86359e-65
MS4A6A	-1.09915	1.47686e-107
CCR1	-1.10018	1.93399e-102
OLR1	-1.1013	2.92536e-53
CSF1R	-1.10332	8.09861e-88
CFH	-1.10449	6.02103e-70
SASH3	-1.1071	8.21275e-114
GIMAP6	-1.11029	4.41535e-113
GZMK	-1.11239	3.73259e-117
C1orf162	-1.11582	1.25976e-105
GAS1	-1.11881	2.82486e-48
THBS2	-1.12127	1.40676e-26
POSTN	-1.12408	4.62208e-40
VCAM1	-1.12484	2.28153e-83
SAMD9L	-1.13042	2.96067e-93
MMP9	-1.13132	4.45752e-42
F13A1	-1.13169	3.61725e-47
RAB31	-1.13575	7.47775e-59
MZB1	-1.137	6.52908e-45
CCL13	-1.14072	5.16103e-62
C5AR1	-1.14383	1.24304e-83
CTHRC1	-1.14437	8.79742e-36
ALOX5AP	-1.14727	7.81499e-78
C1S	-1.14769	2.50089e-59
CD74	-1.15445	2.06139e-96
GIMAP4	-1.15558	8.34209e-126
LYZ	-1.15699	1.18387e-23
IFIT3	-1.16529	2.29864e-69
AIM2	-1.16739	1.62449e-60
IFI44L	-1.17096	4.75644e-40
CD86	-1.17198	9.09406e-141
SULF1	-1.17254	2.08296e-40
SLAMF8	-1.17485	5.40221e-117
IL2RB	-1.1791	9.8701e-134
AQP9	-1.18046	8.79636e-62
FCGR2B	-1.18053	9.0367e-105
TRAC	-1.18061	2.36394e-112
MAFB	-1.19021	3.8083e-86
MS4A7	-1.19369	5.22553e-105
COL10A1	-1.19427	6.28872e-24
HCK	-1.20161	1.20942e-112
CCL21	-1.20257	2.11563e-36
IL10RA	-1.21637	1.57913e-146
SERPING1	-1.22114	9.50963e-69
CYBB	-1.22257	1.43118e-113
MMP1	-1.2243	5.74626e-21
HLA-DQB1	-1.22473	5.77319e-61
CPA3	-1.23545	6.12637e-47
C3AR1	-1.2368	4.6194e-114
EVI2A	-1.23976	5.54708e-124
CD14	-1.24076	3.87285e-94
CYTIP	-1.24317	5.62409e-108
CXCR4	-1.2458	1.29993e-81
CD53	-1.24609	2.95857e-136
PLA2G7	-1.24723	7.35412e-107
ITGB2	-1.24845	1.31248e-100
FDCSP	-1.25006	7.40998e-42
TRIM22	-1.26835	1.1448e-88
GPR183	-1.27356	2.04596e-118
BST2	-1.27469	9.56641e-52
MS4A4A	-1.2839	3.89658e-111
CD52	-1.28701	4.47546e-105
TRBC1	-1.28758	1.14016e-98
GNLY	-1.2886	1.64953e-85
HCLS1	-1.2889	8.1842e-137
RGS1	-1.2896	2.22e-97
RGS2	-1.29462	1.42581e-80
HLA-DPB1	-1.29757	2.14631e-116
IGLV6-57	-1.30061	2.34942e-36
GZMH	-1.30377	4.19359e-109
PLA2G2A	-1.30552	3.59577e-17
FCGR3B	-1.30803	2.25603e-81
FGL2	-1.30854	1.26516e-96
S100A8	-1.30874	5.8696e-65
TNFAIP6	-1.3111	1.99669e-62
LCP1	-1.31884	1.48328e-116
SPP1	-1.31892	6.41923e-31
GBP1	-1.3266	2.74553e-129
CXCL8	-1.32914	3.3253e-34
CCL19	-1.33405	6.77309e-55
TYROBP	-1.33469	6.56127e-95
C1QC	-1.33663	6.22327e-87
SLAMF7	-1.34844	6.29385e-111
MPEG1	-1.35563	3.09746e-108
PTPRC	-1.36008	1.57913e-146
CD2	-1.36739	2.47539e-131
LAPTM5	-1.36932	1.25887e-112
CCL2	-1.36951	2.30095e-82
HLA-DMB	-1.37369	7.18761e-129
GBP4	-1.3739	2.70029e-109
GBP5	-1.37589	6.92944e-134
APOE	-1.37999	1.00813e-61
HLA-DMA	-1.38509	3.92654e-109
FPR3	-1.38521	2.94846e-109
VSIG4	-1.38946	3.08178e-86
C1QA	-1.39184	9.11399e-107
CD8A	-1.392	2.0877e-128
HLA-DQA1	-1.39612	2.26812e-41
SELL	-1.39629	1.20454e-115
NCF2	-1.40023	3.0568e-103
C3	-1.40396	6.95688e-52
PLEK	-1.4184	2.33305e-118
TNFSF13B	-1.4233	7.39994e-129
GREM1	-1.42493	1.55883e-44
CD163	-1.42859	3.32396e-103
CSF2RB	-1.44362	3.00224e-127
SRGN	-1.44912	2.87821e-129
EVI2B	-1.45901	2.20326e-133
NKG7	-1.47487	1.09855e-125
LY96	-1.47589	1.48067e-110
IGKC	-1.47758	6.67736e-47
FCER1G	-1.47784	2.63371e-115
CD69	-1.48792	7.09852e-152
MNDA	-1.48796	3.17738e-111
C1QB	-1.49338	6.07143e-103
MMP12	-1.49619	3.9227e-61
MRC1	-1.53639	5.58596e-91
GPNMB	-1.54784	3.90414e-89
CCL4	-1.55405	6.99209e-149
IGHM	-1.58274	1.18584e-46
BCL2A1	-1.58602	3.26522e-95
CCL8	-1.58629	5.43486e-97
IGLV1-44	-1.59706	2.94305e-51
HLA-DPA1	-1.65974	5.40221e-117
IDO1	-1.68798	3.08387e-89
GZMA	-1.6954	8.05934e-125
CCL5	-1.71989	8.48976e-145
CXCL11	-1.73036	1.67012e-55
HLA-DRA	-1.76162	2.68525e-128
SFRP2	-1.76948	4.99068e-36
CXCL10	-2.04458	3.0568e-103
CCL18	-2.05374	2.1824e-84
CXCL9	-2.16496	8.38747e-112
CXCL13	-2.37452	3.57764e-130

## Sheet: Table S4
Supplementary Table S4. Prognosis-related TRMRGs selected by univariate Cox regression analysis.
Genes	HR	HR.95L	HR.95H	p value
CXCL13	0.915316	0.850123	0.985509	0.0189173
CXCL9	0.911574	0.845699	0.98258	0.0155564
MS4A4A	1.15834	1.0256	1.30827	0.0179297
TNFRSF9	0.767577	0.59238	0.99459	0.0453923
MS4A7	1.16691	1.02884	1.32352	0.0162834
FCGR2B	1.16095	1.02133	1.31967	0.022445
CXCL10	0.908344	0.840004	0.982243	0.0160001
CD163	1.13707	1.02222	1.26482	0.0180524
DPYD	1.1958	1.01753	1.4053	0.0299395
ICOS	0.743974	0.598272	0.925159	0.00782624
CCL8	1.1119	1.01234	1.22124	0.0266777
CD3D	0.861835	0.753138	0.98622	0.0306418
CHST11	1.2121	1.04055	1.41194	0.0134931
SIRPG	0.77818	0.626203	0.967042	0.0236811
MRC1	1.1191	1.0199	1.22794	0.0174952
NR3C1	1.17522	1.01709	1.35793	0.0285391
CTSL	1.21059	1.05166	1.39353	0.00778066
EVL	1.21762	1.00807	1.47073	0.041018
VSIG4	1.19662	1.08145	1.32406	0.000508165
CD3G	0.773222	0.621416	0.962113	0.0210928
CYTH4	1.33812	1.10441	1.62129	0.00293953
C5AR1	1.18385	1.04932	1.33562	0.00610365
CCL2	1.11318	1.00217	1.23649	0.0454481
CTLA4	0.739983	0.594678	0.920793	0.00693789
RGS2	1.13748	1.02291	1.26487	0.0173973
ZEB2	1.26584	1.05033	1.52558	0.0133011
DOK3	1.24722	1.01366	1.53459	0.0367788
UBE2L6	0.866118	0.750682	0.999306	0.0488982
CLIP4	1.33303	1.10789	1.60392	0.00232362
ADAP2	1.38071	1.11793	1.70527	0.00274548
PLEKHO2	1.25237	1.03921	1.50926	0.0180785
SIGLEC1	1.21979	1.05394	1.41174	0.00770911
NRP1	1.27672	1.08016	1.50905	0.00418389
FCGR2C	1.26687	1.04601	1.53437	0.0155115
CCR7	0.8361	0.720651	0.970044	0.0182195
LAP3	0.793229	0.641627	0.980651	0.0323135
TMEM140	1.26407	1.0557	1.51355	0.0107794
MSR1	1.15692	1.01618	1.31715	0.0276272
CD209	1.25174	1.03522	1.51353	0.0204924
PPP1R18	1.2584	1.07099	1.47859	0.00521194
ATP8B2	1.20747	1.02072	1.42839	0.0278668
EGR2	1.18421	1.04468	1.34238	0.00820861
ETS1	1.19084	1.01211	1.40115	0.0352907
LINC01094	1.24945	1.04095	1.49971	0.0168125
SELPLG	1.18126	1.00259	1.39177	0.0464951
S100A8	1.11806	1.01861	1.22721	0.0188735
ARL4C	1.21747	1.06158	1.39625	0.00488172
SLC2A3	1.23206	1.10482	1.37395	0.000175281
MILR1	1.25086	1.03176	1.5165	0.0227184
VIM	1.27709	1.1007	1.48175	0.00125884
TNFAIP6	1.10321	1.00361	1.21269	0.0418857
ENPP2	1.16282	1.02959	1.31329	0.0151174
APOE	1.09668	1.00649	1.19495	0.0350633
QKI	1.23993	1.04431	1.47218	0.014091
MMP12	0.899775	0.835113	0.969443	0.00551105
CHST15	1.28994	1.09379	1.52126	0.002485
IL12RB1	0.806595	0.653685	0.995272	0.0450532
COLEC12	1.2386	1.10876	1.38364	0.000152346
MRAS	1.33295	1.11813	1.58905	0.00134948
CSF3R	1.16504	1.01029	1.34349	0.0356684
IL1R1	1.19506	1.02792	1.38938	0.0204385
STOM	1.22456	1.03909	1.44313	0.0156215
SOCS3	1.19729	1.02147	1.40338	0.0262752
TRIB2	1.1825	1.04399	1.33938	0.00835739
CLMP	1.16084	1.02444	1.31539	0.0193568
MSN	1.2938	1.08499	1.5428	0.00412734
SYT11	1.2248	1.02066	1.46977	0.0292739
PMP22	1.25216	1.04604	1.49889	0.0142649
ADAMTS1	1.1363	1.00133	1.28946	0.0476396
CXCL11	0.903781	0.841925	0.97018	0.00515942
MMP19	1.33428	1.12854	1.57753	0.000737614
WAS	1.26178	1.05469	1.50953	0.0110195
APOL6	0.804215	0.663614	0.974604	0.0262609
BCAT1	1.16529	1.02569	1.3239	0.0187976
GFPT2	1.12965	1.00528	1.26941	0.0405225
FRMD6	1.18024	1.04625	1.33138	0.00703108
LAYN	1.2173	1.0083	1.46963	0.040761
OSMR	1.16919	1.01395	1.3482	0.0315109
FCN1	1.20698	1.03556	1.40678	0.0160836
OLR1	1.10776	1.00306	1.22339	0.043355
CTSB	1.25844	1.03766	1.5262	0.0195156
C20orf194	1.35284	1.13866	1.60732	0.000589143
TNFAIP2	1.17745	1.01403	1.3672	0.0321369
GYPC	1.25396	1.06252	1.4799	0.00741856
HEG1	1.17076	1.01534	1.34998	0.0300499
LAMP3	0.850055	0.734618	0.983632	0.0291395
PSMB9	0.853629	0.744381	0.978912	0.023512
VEGFC	1.30073	1.11546	1.51677	0.00079725
CCDC80	1.1289	1.0149	1.2557	0.0255909
CRISPLD2	1.26123	1.0821	1.47001	0.00298249
AXL	1.2208	1.04267	1.42936	0.0131679
CD93	1.18152	1.02116	1.36708	0.0250101
GAS1	1.14557	1.04156	1.25995	0.00513385
DUSP1	1.1752	1.02349	1.34939	0.0220691
UBE2E2	1.17108	1.03253	1.32822	0.0139615
CYP1B1	1.1941	1.07547	1.32583	0.00089158
ZBED2	1.15025	1.00709	1.31376	0.0390019
F13A1	1.1616	1.06027	1.27262	0.00129715
ANXA1	1.16269	1.02458	1.31943	0.0194758
FGF7	1.2475	1.05995	1.46824	0.00780409
STAB1	1.25258	1.05568	1.4862	0.00985335
CAV1	1.17741	1.03969	1.33336	0.0100736
JAM2	1.19874	1.02631	1.40015	0.0221565
DUSP5	1.22297	1.07756	1.388	0.00182929
CALHM2	1.24417	1.04395	1.4828	0.0146694
TREM2	1.12692	1.00545	1.26305	0.0400371
CD36	1.38366	1.20011	1.59527	7.74081e-06
JAZF1	1.20453	1.01576	1.42839	0.0323773
CYBRD1	1.21532	1.08153	1.36566	0.00104865
DAPK1	1.29617	1.13378	1.48181	0.000145571
PNMA1	1.3076	1.1294	1.51392	0.000333368
VGLL3	1.25932	1.08135	1.46658	0.00301651
TIMP2	1.13917	1.00668	1.28909	0.038868
KCNE4	1.26735	1.08583	1.4792	0.0026638
GEM	1.16669	1.02687	1.32554	0.0179278
TMEM45A	1.17077	1.04628	1.31007	0.00598297
MT2A	1.14396	1.01208	1.29304	0.0313907
CYYR1	1.22406	1.02975	1.45504	0.0218837
LYVE1	1.16176	1.0149	1.32986	0.0296697
SPHK1	1.15873	1.02357	1.31175	0.0199078
SPARCL1	1.20225	1.08615	1.33075	0.000378037
ADAM12	1.12409	1.00275	1.26011	0.044732
TCEAL7	1.20275	1.05041	1.37717	0.00754413
NXN	1.20893	1.07409	1.3607	0.00166361
POSTN	1.1241	1.02413	1.23383	0.0138242
ANGPTL2	1.13948	1.01005	1.28551	0.0338018
WWTR1	1.23996	1.08261	1.42018	0.00189412
DDR2	1.15346	1.02363	1.29975	0.0191158
FERMT2	1.19094	1.0507	1.3499	0.00626379
TUBB6	1.1758	1.03172	1.34001	0.0151729
FBN1	1.12507	1.00937	1.25403	0.0333041
ZFPM2	1.28861	1.10755	1.49925	0.0010294
SERPINE1	1.19818	1.08427	1.32405	0.000389253
RNF43	0.873318	0.780349	0.977363	0.018341
DNAJB4	1.29676	1.10089	1.52749	0.00186857
CFL2	1.17735	1.03098	1.34451	0.0159363
SRPX	1.15525	1.0404	1.28278	0.00690655
RGS16	1.2187	1.03435	1.43591	0.0181003
HOPX	1.16819	1.00001	1.36467	0.0499913
CAV2	1.22571	1.05705	1.42129	0.00704863
GGT5	1.19123	1.02491	1.38454	0.0225655
ITGA5	1.2172	1.08164	1.36975	0.00110349
PKD2	1.2052	1.03803	1.3993	0.0142931
SFRP2	1.09495	1.03654	1.15665	0.0011821
OLFML2B	1.13893	1.01381	1.27949	0.0284509
SELE	1.13189	1.01377	1.26377	0.02758
EGR3	1.20661	1.08132	1.34642	0.000786242
C11orf96	1.19282	1.06004	1.34223	0.00340753
CCL22	0.702609	0.593017	0.832454	4.51454e-05
COL3A1	1.11931	1.00835	1.24249	0.0343399
SPOCK1	1.10875	1.01609	1.20986	0.0204234
BAG2	1.16445	1.0137	1.33762	0.0313685
COL5A2	1.11975	1.00826	1.24357	0.034547
FGFR4	0.846474	0.730058	0.981454	0.027248
GJA1	1.22125	1.07419	1.38845	0.00226457
TGFB3	1.22059	1.05607	1.41073	0.006964
CILP	1.16381	1.05087	1.28889	0.00358397
PDLIM3	1.2345	1.08085	1.41	0.00189396
THBS1	1.22385	1.06222	1.41007	0.00518536
FOLR2	1.20063	1.05304	1.36891	0.00629182
MIR100HG	1.26777	1.10936	1.4488	0.000494248
GPX3	1.14944	1.03311	1.27888	0.0105224
MGP	1.16009	1.05616	1.27425	0.00192962
GPX8	1.14909	1.01387	1.30234	0.0295865
CD109	1.15795	1.03303	1.29797	0.0118041
MEIS2	1.21437	1.0799	1.3656	0.00118037
SPARC	1.13602	1.00797	1.28034	0.0366145
SPP1	1.07616	1.00449	1.15295	0.0368505
RTP4	0.868538	0.755524	0.998457	0.0475158
CALD1	1.16421	1.02832	1.31806	0.0163561
MSRB3	1.2205	1.07763	1.3823	0.0017063
PTGIS	1.21221	1.08053	1.35993	0.00103805
COL6A2	1.13575	1.00798	1.27971	0.0365755
COL6A1	1.16827	1.01828	1.34035	0.0265278
HOXB2	1.27156	1.11558	1.44934	0.000320592
STC1	1.13747	1.00053	1.29316	0.0490663
PLK2	1.18681	1.05116	1.33996	0.00568123
MARCO	1.1354	1.03257	1.24848	0.00875161
AEBP1	1.1085	1.00427	1.22356	0.0409057
SLIT2	1.20074	1.06293	1.35643	0.00327118
GPX2	0.87414	0.779154	0.980706	0.0219101
PLN	1.12944	1.04009	1.22646	0.00379256
EMILIN1	1.13745	1.00714	1.28461	0.0380204
AKAP12	1.16344	1.05064	1.28834	0.00362091
FABP4	1.15286	1.06089	1.2528	0.000798136
DPT	1.11871	1.00661	1.2433	0.0373236
ATF3	1.18471	1.02677	1.36694	0.0202397
G0S2	1.18921	1.07056	1.32102	0.00123251
HTRA1	1.18892	1.04761	1.34929	0.00735438
CLIC4	1.25338	1.08913	1.4424	0.00162517
CDKN2B	1.17332	1.02244	1.34645	0.0228442
AOC3	1.17413	1.06592	1.29332	0.00113756
COL8A1	1.12936	1.00818	1.2651	0.0356723
S100A12	1.17633	1.05356	1.31341	0.00387973
HSPB8	1.13623	1.00633	1.28289	0.0392207
PXDN	1.17105	1.02841	1.33346	0.0171825
CASP1	0.859764	0.77003	0.959955	0.00721726
RAMP1	1.09502	1.01343	1.18317	0.0215872
CDX2	0.864343	0.776494	0.96213	0.00767753
SPON1	1.12129	1.02639	1.22496	0.0111685
COL5A1	1.12441	1.00743	1.25496	0.0364289
TNS1	1.1903	1.06048	1.33602	0.003111
TAGLN	1.13745	1.03002	1.25609	0.0109492
IGFBP6	1.21655	1.07098	1.38191	0.00257297
ASCL2	0.918792	0.845974	0.997878	0.0443894
FIBIN	1.14941	1.01308	1.30408	0.0306398
HSD11B2	0.863677	0.770788	0.96776	0.0115882
GZMB	0.856158	0.784768	0.934043	0.000472364
ASPN	1.10268	1.01897	1.19326	0.0152422
FSCN1	1.14751	1.0327	1.2751	0.0105238
SCG2	1.24168	1.11933	1.37741	4.31714e-05
FLNA	1.17905	1.0533	1.31981	0.0042044
PLCB4	0.906319	0.843193	0.97417	0.0075758
HOXC6	1.17857	1.08995	1.2744	3.79611e-05
GUCY2C	0.89153	0.807301	0.984546	0.0233571
FHL1	1.14512	1.03	1.2731	0.0121832
MT1H	1.11161	1.00638	1.22784	0.0370431
PRELP	1.18093	1.06529	1.30913	0.00156283
LMOD1	1.13625	1.03214	1.25088	0.00918698
VAV3	0.912668	0.842546	0.988625	0.0250621
CNN1	1.09789	1.01918	1.18268	0.0138718
NOX1	0.868488	0.806409	0.935345	0.000194229
RBP2	0.898374	0.825115	0.978138	0.0135383
CKB	0.919943	0.854197	0.990749	0.027411
SPINK1	0.903688	0.84589	0.965437	0.00267318
PLA2G12B	0.896885	0.824069	0.976135	0.0117662
COMP	1.1051	1.02764	1.18841	0.00703106
MMP3	0.928233	0.874017	0.985811	0.0152936
